# Supplementary material for: Insights into Diversity and Imputed Metabolic Potential of Bacterial Communities in the Continental Shelf of Agatti Island
Source: PLoS One. 2015 Jun 11;10(6):e0129864. doi: 10.1371/journal.pone.0129864 (PMC4465901; doi:10.1371/journal.pone.0129864)
Supplement: S1 Table — Taxonomic classification of the bacterial isolates, along with the sequence similarity (%) with their respective closest hit from EzTaxon database. (XLSX) [file pone.0129864.s002.xlsx]

## Sheet: Sheet1
Isolate	Classification	Accession No.	Depth (meters)	Similarity (%)
LOS_1	Mesoflavibacter zeaxanthinifaciens DSM 18436(T)	KM037727	1	99.32
LOS_2	Huaishuia halophila ZXM137(T)	KM037728	1	99.45
LOS_4	Halomonas meridiana DSM 5425(T)	KM037729	10	99.05
LOS_5	Mesoflavibacter zeaxanthinifaciens DSM 18436(T)	KM037730	10	99.33
LOS_7	Halomonas aquamarina DSM 30161(T)	KM037731	15	99.57
LOS_8	Mesoflavibacter zeaxanthinifaciens DSM 18436(T)	KM037732	20	99.33
LOS_9	Pseudomonas stutzeri ATCC 17588(T)	KM037733	30	99.78
LOS_10	Alteromonas macleodii ATCC 27126(T)	KM037734	35	99.63
LOS_12	Halomonas meridiana DSM 5425(T)	KM037735	40	98.45
LOS_14	Staphylococcus arlettae ATCC 43957(T)	KM037736	2	99.66
LOS_15	Paracoccus marcusii DSM 11574(T)	KM037737	5	98.93
LOS_16	Pseudomonas pachastrellae KMM 330(T)	KM037738	10	98.42
LOS_17	Halomonas meridiana DSM 5425(T)	KM037739	10	99.04
LOS_18	Halomonas axialensis Althf1(T)	KM037740	15	99.25
LOS_19	Bacillus aryabhattai B8W22(T)	KM037741	1	99.71
LOS_20	Pseudomonas pachastrellae KMM 330(T)	KM037742	2	98.21
LOS_21	Staphylococcus xylosus ATCC 29971(T)	KM037743	2	100
LOS_22	Bacillus endophyticus 2DT(T)	KM037744	5	99.2
LOS_23	Halomonas meridiana DSM 5425(T)	KM037745	10	98.26
LOS_24	Pseudomonas stutzeri ATCC 17588(T)	KM037746	25	99.72
LOS_26	Pseudomonas stutzeri ATCC 17588(T)	KM037747	40	99.68
LOS_27	Mesoflavibacter zeaxanthinifaciens DSM 18436(T)	KM037748	20	99.12
LOS_28	Halomonas meridiana DSM 5425(T)	KM037749	25	98.43
LOS_29	Alteromonas macleodii ATCC 27126(T)	KM037750	40	99.76
LOS_30	Pseudomonas stutzeri ATCC 17588(T)	KM037751	40	99.75
LOS_32	Sulfitobacter dubius KMM 3554(T)	KM037752	20	98.44
LOS_33	Halomonas meridiana DSM 5425(T)	KM037753	35	99.36
LOS_34	Mesoflavibacter zeaxanthinifaciens DSM 18436(T)	KM037754	35	99.49
SD111	Domibacillus robiginosus strain WS 4628 (T)	KF732820	5	97.6
