# Supplementary material for: Insights into Diversity and Imputed Metabolic Potential of Bacterial Communities in the Continental Shelf of Agatti Island
Source: PLoS One. 2015 Jun 11;10(6):e0129864. doi: 10.1371/journal.pone.0129864 (PMC4465901; doi:10.1371/journal.pone.0129864)
Supplement: S2 Table — The table depicts the relative abundance (in %) of total bacterial community assigned to different phyla. (XLSX) [file pone.0129864.s003.xlsx]

## Sheet: Sheet1
Sample ID	SG01	SG02	SG05	SG10	SG15	SG20	SG25	SG30	SG35	SG40
k__Bacteria:p__Proteobacteria	0.445344	0.71729	0.583113	0.758471	0.600366	0.431267	0.569188	0.545501	0.635117	0.663386
k__Bacteria:p__Firmicutes	0.230769	0.140187	0.112137	0.0582103	0.153142	0.233154	0.115314	0.115268	0.0913838	0.102362
k__Bacteria:p__Actinobacteria	0.0769231	0.0957944	0.241425	0.0973067	0.111653	0.307278	0.0940959	0.0879676	0.0672324	0.0708661
k__Bacteria:p__Bacteroidetes	0.182186	0.0373832	0.0435356	0.0469157	0.0701647	0.0188679	0.120849	0.137513	0.115535	0.102362
k__Bacteria:p__Acidobacteria	0	0	0	0.00347524	0	0	0.0249077	0.028817	0.0280679	0.011811
k__Bacteria:p__Cyanobacteria	0	0.00233645	0.00527704	0.00781929	0.0384381	0.00404313	0.0156827	0.0111223	0.00522193	0.011811
k__Bacteria:p__Chloroflexi	0	0.00233645	0.00131926	0.00173762	0.00305064	0	0.00369004	0.0182002	0.0078329	0.00393701
k__Bacteria:p__Spirochaetes	0.0242915	0	0.00131926	0	0.00671141	0.00134771	0.00830258	0.00556117	0.00848564	0.00590551
k__Bacteria:p__Tenericutes	0.0121457	0	0.00791557	0.00260643	0.00549115	0	0.00553506	0.00202224	0.00391645	0.00590551
k__Bacteria:p__[Thermi]	0.00404858	0.00233645	0.00131926	0.013901	0.00366077	0	0.000922509	0.00101112	0.000652742	0.00393701
k__Bacteria:p__WS3	0	0	0	0	0	0	0.00369004	0.00808898	0.00718016	0
k__Bacteria:p__Chlorobi	0	0	0	0	0.000610128	0	0.00645756	0.00505561	0.00522193	0.00393701
k__Bacteria:p__Gemmatimonadetes	0	0	0	0	0	0	0.00276753	0.00505561	0.00456919	0.0019685
k__Bacteria:p__Fusobacteria	0	0	0	0.00086881	0.00305064	0	0.00461255	0.00252781	0.00130548	0.00393701
k__Bacteria:p__WPS-2	0	0.00233645	0.00131926	0.00086881	0	0.00134771	0.00276753	0.00101112	0.00261097	0.00393701
Other	0.0242915	0	0.00131926	0.00781929	0.00366077	0.00269542	0.0212177	0.0252781	0.0156658	0.00393701
